# Supplementary material for: Susceptibility to antibiotics in isolates of Lactobacillus plantarum RAPD‐type Lp299v, harvested from antibiotic treated, critically ill patients after administration of probiotics
Source: Microbiologyopen. 2018 May 24;8(2):e00642. doi: 10.1002/mbo3.642 (PMC6391266; doi:10.1002/mbo3.642)
Supplement: Supplementary file 1 [file MBO3-8-e00642-s001.xlsx]

## Sheet: MIC values
	Results from Etests for Lactobacillus plantarum 299v
	Sample numbers in the four tables below correspond to those in the figures where ratios in comparisons to the native strain of Lactobacillus plantarum 299v are presented
	Figure 2
	Before inclusion	Sample	Sample	Sample	Sample	Sample	Sample
	SZ / X-Y Study Z (1 or 2) Study centre X Pat no Y	S1 / 6	S1 / 8	S! /13	S2 / III-20	S2/ IV-1	S2 / IV-4
	Antibiotic	MIC values mg/L
	Ampicillin	0.125	0.125	0.125	0.094	0.125	0.19
	Cefepime	0.064	0.064	0.094	0.047	0.047	0.094
	Cefotaxime	0.25	0.125	0.19	0.094	0.125	0.125
	Ceftazidime	0.75	0.75	1	0.5	0.75	0.75
	Cefuroxime	0.5	0.38	0.38	0.25	0.38	0.38
	Chloramphenicol	1.5	3	2	2	3	3
	Clindamycin	6	8	8	1.5	3	8
	Erythromycin	0.75	0.5	0.75	1	0.75	0.75
	Imipenem	0.125	0.125	0.094	0.094	0.094	0.125
	Linezolid	1	0.5	0.75	0.5	0.75	0.75
	Meropenem	0.047	0.047	0.064	0.047	0.047	0.047
	Piperacillin	0.5	0.5	0.75	0.5	0.38	0.5
	Quinopri/Dalfopri	0.75	0.75	0.75	0.5	0.5	1
	Figure 3
	Study 1	Sample	Sample	Sample	Sample	Sample	Sample	Sample
	S1 X - Y Study 1 Pat no X Study day Y	S1 2 - 4	S1 2 -11	S1 2 -14	S1 8 -22	S1 14 -8	S1 15 -4	S1 15 -7
	Antibiotic	MIC values mg/L
	Ampicillin	0.19	0.0194	0.125	0.125	0.094	0.125	0.19
	Cefepime	0.094	0.064	0.064	0.064	0.094	0.064	0.094
	Cefotaxime	0.19	0.094	0.19	0.125	0.125	0.19	0.125
	Ceftazidime	1	0.05	1	0.75	1	1	0.75
	Cefuroxime	0.38	0.25	0.38	0.38	0.32	0.5	0.5
	Chloramphenicol	3	3	3	3	3	3	3
	Clindamycin	6	4	6	6	6	6	6
	Erythromycin	1	0.5	1	0.75	0.75	1	1
	Imipenem	0.094	0.094	0.125	0.094	0.094	0.125	0.125
	Linezolid	1.5	1	1	1	1.5	1	0.5
	Meropenem	0.047	0.047	0.064	0.047	0.064	0.047	0.047
	Piperacillin	0.75	0.38	0.5	0.75	0.25	0.5	0.75
	Quinopri/Dalfopri	1	0.5	0.75	0.75	0.75	0.5	1
	Figure 4
	Study 2	Sample	Sample	Sample	Sample	Sample	Sample	Sample	Sample	Sample	Sample	Sample	Sample	Sample	Sample	Sample	Sample	Sample
	N X - Y Study centre N Pat no X Study day Y	II 2-13	II 2-15	III 1-4	III 4-2	III 4-4	III 7-3	III 14-11	III 15-8	III 16-4	III 19-4	IV 1-13	IV 3-7	IV 5-9	IV 5-13	IV 8-15	V 1-3	V 1-4
	Antibiotic	MIC values mg/L
	Ampicillin	0.064	0.064	0.064	0.094	0.094	0.094	0.064	0.094	0.125	0.094	0.125	0.094	0.125	0.094	0.094	0.125	0.125
	Cefepime	0.032	0.032	0.023	0.094	0.047	0.094	0.047	0.047	0.032	0.047	0.064	0.064	0.094	0.047	0.047	0.064	0.064
	Cefotaxime	0.032	0.094	0.064	0.125	0.094	0.19	0.125	0.094	0.125	0.125	0.125	0.125	0.125	0.125	0.125	0.094	0.125
	Ceftazidime	0.5	0.5	0.5	0.75	0.75	2	1	0.75	0.75	0.75	0.75	1	1.5	0.75	0.75	0.75	0.75
	Cefuroxime	0.19	0.25	0.19	0.5	0.38	0.5	0.38	0.38	0.38	0.25	0.38	0.75	0.5	0.25	0.25	0.25	0.38
	Chloramphenicol	2	2	3	3	1.5	3	2	1.5	0.75	1.5	1.5	4	4	2	2	1.5	3
	Clindamycin	0.75	1	2	1.5	1	4	2	2	1	2	6	3	6	4	3	2	6
	Erythromycin	0.75	1	1	0.75	0.75	1	0.5	1.5	1	0.5	0.75	1	1	0.5	0.5	0.5	1
	Imipenem	0.094	0.19	0.125	0.094	0.094	0.094	0.125	0.094	0.094	0.094	0.094	0.125	0.094	0.094	0.094	0.125	0.125
	Linezolid	0.038	0.75	1	0.75	1	0.75	0.75	0.75	0.32	0.5	1	1.5	1	1	1	1	1
	Meropenem	0.064	0.032	0.047	0.064	0.047	0.064	0.047	0.064	0.064	0.064	0.047	0.094	0.0047	0.064	0.094	0.064	0.064
	Piperacillin	0.19	0.25	0.25	0.5	0.38	0.75	0.5	0.5	0.38	0.38	0.5	0.5	0.5	0.5	0.75	0.5	0.75
	Quinopri/Dalfopri	0.5	0.5	0.75	0.38	0.75	0.38	0.5	0.5	0.38	0.75	0.5	0.75	1	0.75	0.75	0.75	1
	Figure 5
	Post Study 2	Sample	Sample	Sample	Sample	Sample	Sample	Sample	Sample	Sample	Sample	Sample	Sample
	N X - Y Study site N Pat no X Day after study start Y	II 1-11	II 1-13	II 1-16	II 1-19	II 18-24	II 18-28	II 18-32	II 18-35	II 18-38	II 18-42	II 18-45	II 20-24
	Antibiotic	MIC values mg/L
	Ampicillin	0.094	0.19	0.094	0.19	0.094	0.15	0.094	0.125	0.094	0.19	0.094	0.094
	Cefepime	0.064	0.094	0.047	0.064	0.047	0.064	0.047	0.047	0.047	0.064	0.047	0.094
	Cefotaxime	0.25	0.125	0.19	0.125	0.094	0.125	0.094	0.094	0.19	0.125	0.094	0.125
	Ceftazidime	1	1.5	0.75	1	0.5	1	0.75	0.75	1	0.75	0.5	0.75
	Cefuroxime	0.38	0.5	0.38	0.25	0.19	0.38	0.19	0.38	0.5	0.25	0.25	0.38
	Chloramphenicol	3	4	3	3	3	3	2	2	3	2	2	6
	Clindamycin	2	3	3	1.5	2	6	6	4	4	2	2	4
	Erythromycin	1.5	1.5	0.75	0.75	1	0.5	0.75	0.38	0.5	1	0.75	1
	Imipenem	0.125	0.125	0.094	0.064	0.064	0.125	0.094	0.094	0.125	0.094	0.125	0.125
	Linezolid	1.5	2.2	0.5	0.75	1	0.75	0.75	0.75	1	0.75	1	1.5
	Meropenem	0.094	0.064	0.094	0.064	0.047	0.047	0.032	0.064	0.064	0.047	0.047	0.064
	Piperacillin	1	0.38	0.5	0.5	0.32	0.5	0.25	0.5	0.5	0.25	0.38	0.38
	Quinopri/Dalfopri	0.75	1	0.75	0.75	0.5	1	0.38	0.5	0.5	1	1	0.5
										Sample	Sample	Sample	Sample	Sample	Sample	Sample	Sample	Sample	Sample	Sample	Sample	Sample	Sample	Sample	Sample	Sample
										802 / 5	802 / 6	901 /3	904/2	904/4	907/2	914/4	915/3	916/2	919/4	1001/4	1003/3C	1005/4C	1005/5C	1008/6C	1101/2C	1101/3C
										II 2-13	II 2-15	III 1-4	III 4-2	III 4-4	III 7-3	III 14-11	III 15-8	III 16-4	III 19-4	IV 1-13	IV 3-7	IV 5-9	IV 5-13	IV 8-15	V 1-3	V 1-4
									Ampicillin	0.064	0.064	0.064	0.094	0.094	0.094	0.064	0.094	0.125	0.094	0.125	0.094	0.125	0.094	0.094	0.125	0.125
									Cefepime	0.032	0.032	0.023	0.094	0.047	0.094	0.047	0.047	0.032	0.047	0.064	0.064	0.094	0.047	0.047	0.064	0.064
									Cefotaxime	0.032	0.094	0.064	0.125	0.094	0.19	0.125	0.094	0.125	0.125	0.125	0.125	0.125	0.125	0.125	0.094	0.125
									Ceftazidime	0.5	0.5	0.5	0.75	0.75	2	1	0.75	0.75	0.75	0.75	1	1.5	0.75	0.75	0.75	0.75
									Cefuroxime	0.19	0.25	0.19	0.5	0.38	0.5	0.38	0.38	0.38	0.25	0.38	0.75	0.5	0.25	0.25	0.25	0.38
									Chloramphenicol	2	2	3	3	1.5	3	2	1.5	0.75	1.5	1.5	4	4	2	2	1.5	3
									Clindamycin	0.75	1	2	1.5	1	4	2	2	1	2	6	3	6	4	3	2	6
									Erythromycin	0.75	1	1	0.75	0.75	1	0.5	1.5	1	0.5	0.75	1	1	0.5	0.5	0.5	1
									Imipenem	0.094	0.19	0.125	0.094	0.094	0.094	0.125	0.094	0.094	0.094	0.094	0.125	0.094	0.094	0.094	0.125	0.125
									Linezolid	0.038	0.75	1	0.75	1	0.75	0.75	0.75	0.32	0.5	1	1.5	1	1	1	1	1
									Meropenem	0.064	0.032	0.047	0.064	0.047	0.064	0.047	0.064	0.064	0.064	0.047	0.094	0.0047	0.064	0.094	0.064	0.064
									Piperacillin	0.19	0.25	0.25	0.5	0.38	0.75	0.5	0.5	0.38	0.38	0.5	0.5	0.5	0.5	0.75	0.5	0.75
									Quinopri/Dalfopri	0.5	0.5	0.75	0.38	0.75	0.38	0.5	0.5	0.38	0.75	0.5	0.75	1	0.75	0.75	0.75	1
										stam	stam	stam	stam	stam	stam	stam	stam		stam	stam
										2II/I	2II/2	2III/1	2III/2	2IV/2	2V/1	8/4A	14/3		15/2A	15/2B
								Ampicillin	Ampicillin Am 256	0.19	0.19	0.0194	0.125		0.125	0.125	0.094		0.125	0.19
								Cefepime	Cefepime PM 32	0.094	0.094	0.064	0.064		0.064	0.064	0.094		0.064	0.094
								Cefotaxime	Cefotaxime CT 32	0.19	0.19	0.094	0.125		0.19	0.125	0.125		0.19	0.125
								Ceftazidime	Ceftazidime TZ 256	1	1	0.05	1		1	0.75	1		1	0.75
								Cefuroxime	Cefuroxime XM 256	0.38	0.38	0.25	0.25		0.38	0.38	0.32		0.5	0.5
								Chloramphenicol	Chloramphenicol CL 256 baktstat	3	2	3	2		3	3	3		3	3
								Clindamycin	Clindamycin CM 256 baktstat	6	4	4	4		6	6	6		6	6
								Erythromycin	Erythromycin EM 256 baktstat	1	1	0.5	1		1	0.75	0.75		1	1
								Imipenem	Imipenem IP 32	0.094	0.094	0.094	0.094		0.125	0.094	0.094		0.125	0.125
								Linezolid	Linezolid LZ 256 baktstat	1.5	1	1	0.75		1	1	1.5		1	0.5
								Meropenem	Meropenem MP 32	0.047	0.047	0.047	0.032		0.064	0.047	0.064		0.047	0.047
								Piperacillin	Piperacillin PP 256	0.75	0.5	0.38	0.38		0.5	0.75	0.25		0.5	0.75
								Quinopri/Dalfopri	Quinopri/Dalfopri QDA 32 baktstat	1	0.5	0.5	0.75		0.75	0.75	0.75		0.5	1
									stam	stam	stam	stam	stam	stam	stam
									2II/I	2III/1	2V/1	8/4A	14/3	15/2A	15/2B
									S1 2 - 4	S1 2 -11	S1 2 -14	S1 8 -22	S1 14 -8	S1 15 -4	S1 15 -7
								Ampicillin	0.19	0.0194	0.125	0.125	0.094	0.125	0.19
								Cefepime	0.094	0.064	0.064	0.064	0.094	0.064	0.094
								Cefotaxime	0.19	0.094	0.19	0.125	0.125	0.19	0.125
								Ceftazidime	1	0.05	1	0.75	1	1	0.75
								Cefuroxime	0.38	0.25	0.38	0.38	0.32	0.5	0.5
								Chloramphenicol	3	3	3	3	3	3	3
								Clindamycin	6	4	6	6	6	6	6
								Erythromycin	1	0.5	1	0.75	0.75	1	1
								Imipenem	0.094	0.094	0.125	0.094	0.094	0.125	0.125
								Linezolid	1.5	1	1	1	1.5	1	0.5
								Meropenem	0.047	0.047	0.064	0.047	0.064	0.047	0.047
								Piperacillin	0.75	0.38	0.5	0.75	0.25	0.5	0.75
								Quinopri/Dalfopri	1	0.5	0.75	0.75	0.75	0.5	1
